# Supplementary material for: Default-Mode Network Connectivity Changes Correlate with Attention Deficits in ALL Long-Term Survivors Treated with Radio- and/or Chemotherapy
Source: Biology (Basel). 2022 Mar 24;11(4):499. doi: 10.3390/biology11040499 (PMC9024843; doi:10.3390/biology11040499)
Supplement: Supplementary file 1 [file biology-11-00499-s001.zip]

Archive with 1 entries (1 files):
- biology-1593291-supplementary.pdf
